# Supplementary material for: Chemometrics Combined with Multi-Source Spectroscopy for Fruit Germplasm Quality Evaluation: A Case Study on Quince (Cydonia oblonga)
Source: Foods. 2026 Jul 21;15(14):2558. doi: 10.3390/foods15142558 (PMC13408273; doi:10.3390/foods15142558)
Supplement: Supplementary file 1 [file foods-15-02558-s001.zip]

Archive with 1 entries (1 files):
- foods-4316966-supplementary.pdf
